# Supplementary material for: Subclassification of epithelioid sarcoma with potential therapeutic impact
Source: J Pathol. 2023 Jun 14;260(4):368–75. doi: 10.1002/path.6135 (PMC10952852; doi:10.1002/path.6135)
Supplement: Supplementary file 2 — Table S1. Summary of the epidemiological, clinical, and morphological features of the EpS cohort [file PATH-260-368-s002.xlsx]

## Sheet: Cover sheet
	Subclassification of epithelioid sarcoma with potential therapeutic impact
	S Haefliger et al. J Pathol https://doi.org/10.1002/path.6135
	Table S1. Summary of the epidemiological, clinical, and morphological features of the EpS cohort

## Sheet: Table_S1
Study_Number_Ref	Epithelioid sarcoma subtype	RNA bulk	Methylation (EPIC array)	Age at presentation of primary tumour	Gender	Primary Anatomical Site	Primary/metastasis/local recurrence	IHC SMARCB1	IHC cytokeratine (Cam 5.2, MNF116, AE1/AE3, CK7)	IHC EMA	IHC CD34	Other tested markers
S00097179	Classical/peripheral	yes	yes	29	Male	Wrist left	Primary	Loss	Positive	Positive	Positive	desmin, SMA, S100 (neg)
S00097203	Classical/peripheral	yes	yes	34	Female	Hand left	Primary	Loss	Positive	Not done	Positive	CD31 (neg)
S00097208	Proximal/central	yes	yes	31	Female	Infraclavicular left	Primary	Loss	Positive	Positive	Positive	CD31, ERG, desmin, CK20, HMB45, S100, CD30 (neg)
S00097213	Classical/peripheral	yes	yes	46	Male	Foot right	Primary	Loss	Positive	Not done	Positive	ERG (pos) desmin, S100, SMA, CD31 (neg)
S00097228	Proximal/central	yes	yes	40	Male	Thigh right	Primary	Loss	Positive	Not done	Not done	S100, desmin, CD31, CD138 (neg)
S00098773	Proximal/central	yes	yes	34	Female	Buttock left	Primary	Loss	Positive	Positive	Negative	No other markers reported
S00098785	Classical/peripheral	yes	yes	28	Male	Hand right	Primary	Loss	Positive	Positive	Positive	No other markers reported
S00098791	Classical/peripheral	no	yes	27	Female	Arm right	Primary	Loss	Positive	Positive	Positive	No other markers reported
S00083964	Classical/peripheral	yes	yes	27	Male	Toe left	Local recurence	Loss	Positive	Not done	Positive	No other markers reported
S00071166	Classical/peripheral	no	yes	32	Male	Knee right	Primary	Loss	Positive	Not done	Negative	ERG (pos) S100, CD31, FOSB, CAMTA1, CD68 (neg)
S00066445	Proximal/central	no	yes	25	Female	Suprapubic	Primary	Loss	Positive	Positive	Negative	CK7, CK20, chromogranin, SMA, desmin, TFE3, ERG, S100, Melan-A, HMB-45 (neg)
S00060510	Classical/peripheral	no	yes	26	Female	Fossa poplitea left	Primary	Loss	Positive	Not done	Positive	ERG (pos) CD31, S100, desmin, CD45, CK7, CK20, chromogranin (neg)
S00067405	Proximal/central	yes	yes	25	Female	Scapula left	Primary	Loss	Positive	Not done	Positive	CD31, CK7, CK20, ER, TTF1, ERG, S100, desmin, p63 (neg)
S00097170	Classical/peripheral	no	yes	43	Male	Thigh right	Primary	Loss	Positive	Not done	Negative	Vimentin (pos) S100, HMB45, CD31, Desmin, SMA (neg)
S00097194	Classical/peripheral	no	yes	14	Male	Buttock left	Primary	Loss	Positive	Not done	Positive	desmin, S100, SMA (neg)
S00097233	Classical/peripheral	no	yes	50	Female	Foot right	Primary	Loss	Positive	Not done	Negative	CK7, CK20, TTF1, ER, p63, PAX8, S100, ERG (neg)
S00116749	Proximal/central	yes	no	38	Male	Axillary left	Primary	Loss	Positive	Not done	Positive	S100, Melan A, CK5, CK7, CK20, CD45, CD31, ERG (neg)
S00116735	Classical/peripheral	yes	no	73	Male	Wrist right	Primary	Loss	Positive	Not done	Negative	CK7, CK20, S100, desmin, SMA, ERG (neg)
S00117480	Classical/peripheral	yes	no	47	Male	Gluteal left	Primary	Loss	Positive	Positive	Negative	S100 (neg)
S00116731	Classical/peripheral	yes	no	39	Male	Proximal Ulna right	Primary	Loss	Positive	Not done	Positive	CK20, S100, SMA, desmin, MUC4, TTF1 (neg)
S00116725	Proximal/central	yes	no	29	Female	Fossa iliac left	Primary	Loss	Positive	Not done	Not done	S100, HMB45, desmin, CD31, ERG (neg)
S00118445	Proximal/central	yes	no	59	Male	Posterior thigh right	Primary	Loss	Positive	Not done	Not done	p63 (pos) S100, ERG, TTF-1, SMA, desmin, CK20 (neg)
S00117477	Classical/peripheral	yes	no	32	Male	Lower arm left	Primary	Loss	Positive	Not done	Negative	S100, desmin, SMA, H3.3 (neg)
S00118495	Classical/peripheral	yes	no	29	Male	Foot right	Primary	Loss	Positive	Not done	Positive	MUC4, desmin, SMA, S100, CD31 (neg)
S00118485	Classical/peripheral	yes	no	46	Male	Foot left	Primary	Loss	Positive	Positive	Positive	SMA, desmin, S100, caldesmon, myogenin, CD31 (neg)
