# Supplementary material for: Subclassification of epithelioid sarcoma with potential therapeutic impact
Source: J Pathol. 2023 Jun 14;260(4):368–75. doi: 10.1002/path.6135 (PMC10952852; doi:10.1002/path.6135)
Supplement: Supplementary file 3 — Table S2. DKFZ sarcoma classifier results of the EpS cohort [file PATH-260-368-s001.xlsx]

## Sheet: Sheet1
	Subclassification of epithelioid sarcoma with potential therapeutic impact
	S Haefliger et al. J Pathol https://doi.org/10.1002/path.6135
	Table S2. DKFZ sarcoma classifier results of the EpS cohort

## Sheet: Table S2
Study_Number_Ref	DKFZ prediction (calibrated score, first two methylation classes)	Cluster assignment based on methylation analysis (UMAP and hierarchical clustering)
S00097179	Methylation class epithelioid sarcoma (0.99789), Methylation class undifferentiated sarcoma (0.00186)	epithelioid sarcoma
S00097203	Methylation class epithelioid sarcoma (0.99932), Methylation class undifferentiated sarcoma (0.00055)	epithelioid sarcoma
S00097208	Methylation class malignant rhabdoid tumour (0.99981), Methylation class synovial sarcoma (0.00008)	malignant rhabdoid tumour
S00097213	Methylation class epithelioid sarcoma(0.99967), Methylation class undifferentiated sarcoma (0.00028)	epithelioid sarcoma
S00097228	Methylation class epithelioid sarcoma(0.99886), Methylation class undifferentiated sarcoma (0.00082)	epithelioid sarcoma
S00098773	Methylation class epithelioid sarcoma (0.99584), Methylation class undifferentiated sarcoma (0.00166)	epithelioid sarcoma
S00098785	Methylation class epithelioid sarcoma (0.99943), Methylation class undifferentiated sarcoma (0.00049)	epithelioid sarcoma
S00098791	Methylation class epithelioid sarcoma (0.99972), Methylation class undifferentiated sarcoma (0.00025)	epithelioid sarcoma
S00083964	Methylation class epithelioid sarcoma (0.85722), Methylation class chordoma (dedifferentiated) (0.08062)	epithelioid sarcoma
S00071166	Methylation class epithelioid sarcoma(0.99989), Methylation class undifferentiated sarcoma (0.00009)	epithelioid sarcoma
S00066445	Methylation class malignant rhabdoid tumour(0.97223), Methylation class chordoma (dedifferentiated) (0.00762)	malignant rhabdoid tumour
S00060510	Methylation class epithelioid sarcoma(0.99975), Methylation class undifferentiated sarcoma (0.00015)	epithelioid sarcoma
S00067405	Methylation class epithelioid sarcoma (0.99932),Methylation class undifferentiated sarcoma (0.00053)	epithelioid sarcoma
S00097170	Methylation class epithelioid sarcoma (0.54533),Methylation class undifferentiated sarcoma (0.10233)	epithelioid sarcoma
S00097194	Methylation class epithelioid sarcoma(0.84516), Methylation class chordoma (dedifferentiated)(0.12023)	epithelioid sarcoma
S00097233	Methylation class epithelioid sarcoma(0.99584), Methylation class undifferentiated sarcoma(0.00166)	epithelioid sarcoma
S00116749	-	-
S00116735	-	-
S00117480	-	-
S00116731	-	-
S00116725	-	-
S00118445	-	-
S00117477	-	-
S00118495	-	-
S00118485	-	-
